# Supplementary material for: Visualization of cytosolic ribosomes on the surface of mitochondria by electron cryo‐tomography
Source: EMBO Rep. 2017 Aug 21;18(10):1786–800. doi: 10.15252/embr.201744261 (PMC5623831; doi:10.15252/embr.201744261)
Supplement: Supplementary file 2 — Movie EV1 [file EMBR-18-0-s002.zip]

Archive with 5 entries (4 files):
- Movie_EV_1_legend.docx
- movie_24s.m4v
- __MACOSX/
- __MACOSX/._Movie_EV_1_legend.docx
- __MACOSX/._movie_24s.m4v
